# Supplementary material for: Phosphorylation Modification Characteristics of Liver Injury-Related Proteins in Klebsiella pneumoniae Liver Abscess
Source: Pathogens. 2026 Jul 14;15(7):739. doi: 10.3390/pathogens15070739 (PMC13414576; doi:10.3390/pathogens15070739)
Supplement: Supplementary file 1 [file pathogens-15-00739-s001.zip]

Archive with 4 entries (4 files):
- debug.log
- network.links.txt
- network.network.html
- network.nodes.txt
