# Supplementary material for: Phosphorylation Modification Characteristics of Liver Injury-Related Proteins in Klebsiella pneumoniae Liver Abscess
Source: Pathogens. 2026 Jul 14;15(7):739. doi: 10.3390/pathogens15070739 (PMC13414576; doi:10.3390/pathogens15070739)
Supplement: Supplementary file 1 [file pathogens-15-00739-s001.zip › debug.log]

[29832:16928:0429/154054.362:INFO:ichat.cpp(182)] app start
[29832:16928:0429/154054.691:INFO:ichat.cpp(204)] app stopped
[7628:6236:0429/154841.969:INFO:ichat.cpp(182)] app start
[7628:6236:0429/154842.288:INFO:ichat.cpp(204)] app stopped
