# Supplementary material for: Phosphorylation Modification Characteristics of Liver Injury-Related Proteins in Klebsiella pneumoniae Liver Abscess
Source: Pathogens. 2026 Jul 14;15(7):739. doi: 10.3390/pathogens15070739 (PMC13414576; doi:10.3390/pathogens15070739)
Supplement: Supplementary file 1 [file pathogens-15-00739-s001.zip › network.links.txt]

Source	Target
Q9WVC3	P05480
Q9WVC3	P11499
Q9WVC3	P70313
Q9WVC3	P0DP26
Q9WVC3	O54724
Q9WVC3	P09055
Q9WVC3	P39688
Q9WVC3	P07901
Q9WVC3	O70309
Q9WVC3	Q01279
Q9WVC3	P08113
P12787	Q8K3J1
P12787	P14152
P12787	Q9CQA3
P12787	P17665
P12787	Q9CQQ7
P12787	Q9CR68
P12787	P19783
P12787	P62897
P12787	P08249
P12787	P56480
P12787	Q91WD5
P12787	Q9QXX4
P12787	Q03265
P12787	Q78IK2
P12787	Q9Z1P6
P12787	P51881
P12787	P63030
P12787	Q9D1L0
P12787	Q91VR2
P12787	Q9WUM5
P12787	Q8VEM8
P12787	Q9CPQ1
P12787	Q06185
P12787	P56382
P12787	Q9DCX2
P12787	Q8K2B3
P12787	P43346
P12787	Q9DCJ5
P12787	Q9DB77
P12787	Q91VD9
P70451	Q02257
P70451	P35821
P70451	P30999
P70451	P42230
P70451	B9EKI3
P61161	P49710
P61161	O89053
P61161	Q9WUM3
P61161	Q9R0P5
P61161	Q64727
P61161	Q7TMB8
P61161	Q8BKX1
P61161	P18760
P61161	Q9Z0R4
P61161	P63001
P61161	Q8VDD5
P61161	Q9WV32
P61161	P47757
P61161	Q8BH43
P61161	P60710
P61161	Q9CVB6
P61161	Q9QY06
P61161	Q9WTI7
P53395	Q99JY0
P53395	Q61425
P53395	Q91ZA3
P53395	Q9EPL9
P53395	P47738
P53395	Q9DBM2
P53395	Q9R0H0
P53395	Q8JZN5
P53395	G3X982
P53395	P35486
P53395	O08749
P53395	Q9EQ20
P53395	P50136
P53395	Q91WK5
P53395	Q8BWT1
Q99N57	P28028
Q99N57	P05480
Q99N57	Q61151
Q99N57	P11499
Q99N57	O88643
Q99N57	P31938
Q99N57	Q04207
Q99N57	P62259
Q99N57	Q9WUD1
Q99N57	Q80XI6
Q99N57	Q9JKF1
Q99N57	P67778
Q99N57	O35904
Q99N57	Q91YI4
Q99N57	P39688
Q99N57	Q60996
Q99N57	Q99MP8
Q99N57	P07901
Q99N57	Q61337
Q99N57	Q61316
Q99N57	P42337
Q99N57	P25911
Q99N57	P25799
Q99N57	P26450
Q99N57	Q63932
Q99N57	O35129
Q99N57	Q8BTW9
Q99N57	P17879
Q99N57	Q6PD03
Q78JT3	P48776
Q78JT3	P24270
Q78JT3	O09173
Q78JT3	Q91WN4
Q78JT3	Q91X91
Q78JT3	Q8CC86
P47963	P62858
P47963	P61514
P47963	P62911
P47963	Q05D44
P47963	Q69ZS7
P47963	Q9D8E6
P47963	Q9D0I8
P47963	Q9D7S7
P47963	Q8R0W0
P47963	Q9QXS1
P47963	P62908
P47963	Q99LH1
P47963	P97351
P47963	P62855
P47963	P25444
P47963	Q8JZQ9
P47963	O09167
P47963	Q99L48
P47963	Q6ZWU9
P47963	Q9CY58
P47963	P51410
P47963	P62717
P47963	P62754
P47963	P80315
P47963	Q9DCH4
P47963	P14206
P47963	P47962
P47963	P58252
P47963	P61255
P47963	P57776
P47963	Q6ZWY3
P47963	P62274
P47963	P97461
P47963	P10126
Q6P1G0	Q9CSN1
Q6P1G0	Q148V7
Q6P1G0	Q921M3
P48725	E9Q7G0
P48725	Q61043
P48725	Q80YT7
P48725	Q9R0L6
P48725	Q9Z2V5
P48725	Q9JHU4
Q8BK06	Q9WTX5
Q6ZPY2	Q8BKX6
Q6ZPY2	Q8K3W3
Q6ZPY2	P07901
Q6ZPY2	Q9CWZ3
Q6ZPY2	Q9ESX5
Q6ZPY2	P29341
Q6ZPY2	Q6NZJ6
Q6ZPY2	Q3UYV9
Q6ZPY2	Q9DB90
Q6ZPY2	P61327
P80318	Q6PEB6
P80318	Q9EP53
P80318	P62908
P80318	P17879
P80318	Q8CGC7
P80318	Q9JLV1
P80318	P63038
P80318	P80315
P80318	P11499
P80318	O70435
P80318	Q9JK23
P80318	Q9WUD1
P80318	P58252
P80318	Q80SZ7
P80318	P11983
P80318	Q9D8E6
P80318	Q64433
P80318	Q9D6Z1
P80318	Q9Z2U1
P80318	Q61316
P80318	P42932
P80318	P80313
Q78PY7	Q80WJ7
Q78PY7	P61620
Q78PY7	Q8CJG0
Q78PY7	Q8CGC6
P70168	P62827
P70168	Q91W39
P70168	Q80U93
P70168	F6ZDS4
P70168	Q3UYV9
P70168	E9Q7G0
P70168	Q9ERU9
P70168	P80315
P70168	P80313
P70168	P42932
P70168	Q8JZQ9
P70168	Q6PFD9
P70168	Q99P88
Q8K0C4	Q71KT5
Q8K0C4	P54869
Q8K0C4	O88822
Q8K0C4	P56395
Q91WI7	Q8CFJ9
Q91WI7	A2A9C3
Q91WI7	Q9D1M0
Q91WI7	Q9CQ22
Q91WI7	Q8K4Q0
Q02257	Q01279
Q02257	E9Q557
Q02257	P70460
Q02257	Q64727
Q02257	Q62523
Q02257	Q8R0W0
Q02257	Q9QXS1
Q02257	P26450
Q02257	O55111
Q02257	Q9EQJ9
Q02257	P42337
Q02257	P39688
Q02257	P63001
Q02257	Q8CIB5
Q02257	Q68FH0
Q02257	P30999
Q02257	Q9CQ73
Q02257	O35598
Q02257	P05480
Q02257	P26231
Q02257	P39447
Q02257	O88643
Q3UFM5	Q9CXK9
Q3UFM5	Q810V0
Q3UFM5	Q5SSI6
Q3UFM5	Q8CGC6
Q3UFM5	P97452
Q3UFM5	Q9DBY8
Q3UFM5	Q6P5B0
Q3UFM5	Q8R3N1
Q3UFM5	Q3V1V3
Q3UFM5	Q9ESV0
Q3UFM5	B2RR83
Q61584	P29341
Q61584	Q7TMB8
Q61584	Q8CJG0
Q61584	Q60865
Q61584	Q5F2E7
Q99L20	P00186
Q99L20	P10649
Q99L20	Q8R5I6
Q99L20	Q9D379
Q99L20	O08709
Q99L20	Q91X77
Q99L20	P30115
Q99L20	P15626
Q99L20	Q6XVG2
Q8QZR1	Q91X83
Q8QZR1	O35490
Q8QZR1	P48776
Q8QZR1	P05202
Q8QZR1	P49429
Q8QZR1	Q8VBT2
Q8QZR1	O09173
Q8QZR1	P07724
Q8K363	Q9CRB2
Q8K363	Q9D0I8
Q8K363	E9Q5C9
Q8K363	Q810V0
Q8K363	Q9D6Z1
Q8K363	Q6DFW4
Q8K363	Q61656
Q8K363	P97452
Q8K363	Q8C7V3
Q8K363	Q99LH1
Q8K363	Q8R2M2
Q8K363	Q80XI3
Q8K363	Q3V1V3
Q8K363	Q8R1B4
Q8K363	Q9ESX5
Q8K363	P70279
Q8K363	Q6P5B0
Q8K363	Q78WZ7
Q8K363	Q8BGD9
Q8K363	Q9CWX9
Q8K363	Q5SSI6
Q8K363	Q8CE96
Q8K363	O35134
Q8K363	Q7TPV4
Q8K363	Q6NZJ6
Q8K363	P56183
Q8K363	Q8CGC6
Q8K363	Q8R3N1
Q8K363	P03958
Q8K363	Q99L48
Q8K363	Q4VA53
Q8K363	Q9ESV0
P29341	Q5BLK4
P29341	Q9CWZ3
P29341	Q80XI3
P29341	Q8BGD9
P29341	P62960
P29341	P58252
P29341	Q7TQH0
P29341	Q8BKX6
P29341	Q8JZQ9
P29341	P60335
P29341	Q61656
P29341	Q8BG81
P29341	Q8K0V4
P29341	Q8CJG0
P29341	P58871
P29341	O70305
P29341	P10126
P29341	Q6NZJ6
P29341	Q8C5L3
P29341	P17879
P29341	Q3UYV9
P29341	Q8K4Q0
P29341	Q6ZQ58
Q9CY64	P31938
Q9CY64	Q923D2
Q9CY64	P14901
Q62383	Q80TP3
Q62383	Q6P4T2
Q62383	Q99JF8
Q62383	Q921M3
Q62383	O55201
Q62383	Q5U4C3
Q62383	P40201
Q62383	P10711
Q62383	Q09XV5
Q62383	Q99J95
Q62383	Q3TKT4
Q62383	O70546
Q62383	Q8C9B9
Q62383	Q99NB9
Q62383	G5E870
Q62383	P19426
Q62383	G3X9Z4
Q62383	Q5XJE5
Q62383	Q8CB77
Q62383	Q8C1D8
Q62383	P25976
Q62383	E9PZM4
Q62383	Q8CHI8
Q62383	E9Q5F9
Q62383	Q62018
Q9DB90	Q8BKX6
Q9DB90	Q3UYV9
Q9DB90	Q8K3W3
Q9CT10	Q80U93
Q9CT10	P62827
Q9CT10	Q9EQU5
P28028	Q80XI6
P28028	P62259
P28028	P67778
P28028	Q9JKF1
P28028	Q61151
P28028	P11499
P28028	P31938
P28028	Q61337
P28028	P42337
P28028	Q99MP8
P28028	Q60996
P28028	Q91YI4
P28028	P07901
P28028	Q63932
P28028	Q6PD03
P28028	Q64727
P28028	Q8C0C0
Q6PCN7	P70399
Q6PCN7	Q91XU0
Q9JHL1	P42337
Q9JHL1	P26041
Q9JHL1	P51432
Q9JHL1	P46662
Q80U72	Q9ES28
Q80U72	Q811D0
Q80U72	Q8BYR2
Q80U72	P63001
Q80U72	Q80Y17
Q3THK3	Q9R1C0
Q3THK3	Q8C1D8
Q3THK3	O55201
Q3THK3	O88874
Q3THK3	Q99J95
Q3THK3	O35134
Q3THK3	P10711
Q3THK3	Q3USH5
Q3THK3	Q8C3P7
Q3THK3	Q8VI33
Q3THK3	Q3TKT4
Q3THK3	Q61026
Q3THK3	Q7TQK0
Q3THK3	P19426
Q3THK3	O09000
Q3THK3	Q8VEK3
Q3THK3	Q03147
Q9Z277	P60710
Q9Z277	P97496
Q9Z277	O35134
Q9Z277	Q7TPV4
Q9Z277	Q91ZW3
Q9Z277	Q9WTI7
Q9Z277	Q9Z2N8
Q9Z277	Q3TKT4
Q9Z277	Q99NB9
Q9Z277	A2BH40
Q99LC9	Q8VCI5
Q99LC9	P55096
Q99LC9	Q6P6M5
Q99LC9	B1AUE5
Q99LC9	Q5BL07
Q9QXF8	Q9DBT9
Q9QXF8	O35423
Q9QXF8	Q91X83
Q9QXF8	Q99LB7
Q9QXF8	O35490
Q9QXF8	Q91WT9
Q9QXF8	Q922D8
Q9QXF8	P50431
Q9JJ28	Q3UZ39
Q9JJ28	Q9JHJ0
O35857	P38647
O35857	Q99M87
O35857	P17879
O35857	Q61316
O35857	Q9QYA2
O35857	Q61699
O35857	P48722
O35857	Q9CZW5
P35585	Q07113
P35585	O08585
P35585	Q68FD5
P35585	P22892
P35585	Q9Z1T1
P35585	P01901
P35585	Q62313
P35585	Q7M6Y3
P55258	O35250
P55258	Q3TN34
P55258	Q64337
P55258	Q8R3S6
P55258	Q8BGT6
P55258	Q9QWY8
P55258	Q60949
P55258	P61750
P55258	Q8CJ19
P55258	Q8K3K8
P55258	Q3UMB5
P55258	Q68EF0
P55258	Q6PGF7
P55258	P21271
P55258	Q9WTI7
P55258	P42859
P55258	A3KGV1
P54310	Q9R078
P54310	Q91WG5
P54310	Q9Z2A7
P54310	Q9DBC7
P54310	P19096
P54310	P13516
P54310	P31324
P54310	Q8BVZ1
P54310	P41216
P70671	P16951
P70671	Q8R4K2
P70671	P0DOV2
P70671	O88351
P70671	Q04207
P70671	O88522
P70671	Q01147
P70671	Q61510
P70671	P60710
P70671	Q8VCF0
Q9ERU9	Q9Z204
Q9ERU9	Q8K3Z9
Q9ERU9	O88907
Q9ERU9	Q8BFY9
Q9ERU9	O35218
Q9ERU9	Q60953
Q9ERU9	Q99P88
Q9ERU9	Q8C5D8
Q9ERU9	Q9D1M0
Q9ERU9	Q3UR70
Q9ERU9	Q921C5
Q9ERU9	Q61316
Q9ERU9	Q6PFD9
Q9ERU9	O35892
Q9ERU9	Q9Z2V5
Q9ERU9	Q6NZM9
Q9ERU9	P62827
Q9ERU9	P48722
Q9ERU9	Q9CZJ2
Q9ERU9	P63166
Q9ERU9	Q52KI8
Q9ERU9	Q8CJG0
Q9ERU9	Q8CJF7
Q9ERU9	Q8R332
Q9ERU9	P20029
Q9ERU9	P38647
Q9ERU9	Q8R4R6
Q9ERU9	P17879
Q9ERU9	Q9D824
Q9ERU9	F6ZDS4
Q9ERU9	Q80U93
Q9ERU9	Q8CEC0
Q9ERU9	P40201
P08103	Q9ES52
P08103	P98083
P08103	P47811
P08103	Q01279
P08103	Q62077
P08103	Q62245
P08103	P25911
P08103	Q00560
P08103	Q9QYY0
P08103	P26450
P08103	P42227
P08103	O70469
P08103	Q91YI4
P08103	O35904
P08103	P39688
P08103	Q6PDM2
P08103	P00520
P08103	Q8C3J5
P08103	P42337
P08103	P05480
P08103	Q8VI36
P08103	P09055
O55201	Q69ZA1
O55201	Q9EQU5
O55201	P19426
O55201	Q03147
O55201	G3X9Z4
O55201	Q9DBR1
O55201	Q5XJE5
O55201	Q7TQK0
O55201	Q8CB77
O55201	O88874
O55201	P40201
O55201	Q8C1D8
O55201	Q14AX6
O55201	P10711
O55201	P23881
O55201	Q9D0L8
O55201	E9Q5F9
O55201	Q99J95
O55201	Q3TGW2
O55201	Q62018
O55201	Q3UYV9
Q8JZU2	Q91V92
Q8JZU2	Q922E4
Q8JZU2	P19096
Q9DBS5	O35071
Q9DBS5	O88448
Q9DBS5	Q58A65
Q9DBS5	O88447
Q8R3B7	P60710
Q8R3B7	Q8R2S9
Q8R3B7	Q9D1P2
Q8R3B7	Q9Z2N8
Q8R3B7	Q8CHI8
Q64669	P00186
Q64669	P10649
Q64669	P24270
Q64669	P47199
Q64669	P14901
Q9Z1E4	Q9D0F9
Q9Z1E4	Q91ZJ5
Q9Z1E4	Q9D6Y9
Q9Z1E4	Q9ET01
Q9Z1E4	Q8C7E7
Q9Z1E4	Q91WG5
Q9Z1E4	Q9R078
P10649	P00186
P10649	Q8R5I6
P10649	P00329
P10649	Q05421
P10649	O35099
P10649	P15626
P10649	P30115
P10649	Q91X77
P10649	Q9D379
P10649	O08709
P42230	P00520
P42230	P81122
P42230	Q8C5D8
P42230	P39688
P42230	Q04207
P42230	P35821
P42230	Q6PAJ1
P42230	P42232
P42230	O88907
P42230	Q60974
P42230	Q9WU42
P42230	P05480
P42230	Q62077
P42230	Q01279
P42230	P47811
P42230	P98083
P42230	P06537
P42230	P42227
P42230	Q00560
P42230	P25911
P42230	P25799
Q80XI6	P11499
Q80XI6	P63001
Q80XI6	Q04207
Q80XI6	P07901
Q80XI6	Q03141
Q80XI6	P47809
P00329	Q9R0P3
P00329	Q05421
P00329	P30115
P00329	P15626
P00329	O35945
P00329	Q62452
P00329	Q9Z2A7
P00329	Q8BW75
P00329	P47738
P00329	G3X982
P00329	Q8R5I6
O35129	Q925I1
O35129	Q8JZQ9
O35129	P56480
O35129	Q9CR68
O35129	P67778
O35129	Q99JB2
O35129	P38647
O35129	Q9QYA2
O35129	Q9Z1P6
P97461	P62196
P97461	P57776
P97461	Q6ZWY3
P97461	Q61733
P97461	P10126
P97461	P51410
P97461	Q03265
P97461	Q6ZWU9
P97461	Q9DCH4
P97461	Q9CRA8
P97461	Q8R3N1
P97461	P14206
P97461	Q9DC28
P97461	O09167
P97461	P40201
P97461	Q9DBU3
P97461	P62858
P97461	Q8CGC7
P97461	P62911
P97461	P61514
P97461	Q6PGC1
P97461	Q61211
P97461	Q6NZJ6
P97461	Q9D7S7
P97461	Q8R0W0
P97461	Q9QXS1
P97461	P62908
P97461	Q5SSI6
P97461	Q9CWX9
P97461	P47962
P97461	P61255
P97461	P58252
P97461	P62274
P97461	Q8R1B4
P97461	Q9CY58
P97461	P62717
P97461	P62754
P97461	P62192
P97461	Q8R2M2
P97461	Q8C7V3
P97461	P62855
P97461	P97351
P97461	P61620
P97461	Q8BJW6
P97461	Q6DFW4
P97461	Q9CZR8
P97461	P25444
P97461	Q9D6Z1
P97461	Q8JZQ9
P97461	Q05D44
P97461	Q9CZ30
P97461	Q69ZS7
P97461	Q810V0
P97461	Q9D8E6
P97461	Q9D0I8
P97461	Q3UGC7
Q9QYG0	Q9CYT6
Q6P9R4	P63001
Q6P9R4	E9Q394
Q6P9R4	Q63ZW7
Q6P9R4	Q640N3
Q6P9R4	Q99NH2
Q6P9R4	P59242
Q6P9R4	E9Q7D5
Q6P9R4	Q8R4H2
Q6P6M5	Q9Z211
Q6P6M5	Q9QXY9
Q6P6M5	B1AUE5
Q6P6M5	Q8VCI5
Q9DCW4	Q9WUM5
Q9DCW4	Q8BWT1
Q9DCW4	Q91V64
Q9DCW4	Q8BMS1
Q9DCW4	P51174
Q9DCW4	P47738
Q9DCW4	Q64433
Q9DCW4	P50544
Q9DCW4	Q8BH95
Q9DCW4	P08249
Q9DCW4	Q9Z2I8
Q9DCW4	Q99LC5
Q9DCW4	Q2TPA8
Q9DCW4	P68037
Q9DCW4	Q921G7
Q9DCW4	Q61425
Q9DCW4	Q99JY0
Q9DCW4	P42125
P47811	Q62073
P47811	Q91YI4
P47811	P39688
P47811	P07901
P47811	P24270
P47811	P47809
P47811	P00520
P47811	Q58A65
P47811	P05480
P47811	P11499
P47811	Q9Z1W9
P47811	P31938
P47811	P35569
P47811	Q60974
P47811	Q9WU42
P47811	O88643
P47811	Q61037
P47811	Q80SZ7
P47811	P63001
P47811	P35821
P47811	Q04207
P47811	E9Q394
P47811	O35099
P47811	Q99K90
P47811	P98083
P47811	Q61165
P47811	P19001
P47811	P11679
P47811	O08911
P47811	P17879
P47811	P60710
P47811	Q01279
P47811	P07724
P47811	Q811D0
P47811	Q61462
P47811	Q9DAS9
P47811	P47713
P47811	Q9Z1B3
P47811	O09000
P47811	P16951
P47811	P25799
P47811	P25911
P47811	P51432
P47811	Q01147
P47811	P09405
P47811	Q63932
P47811	Q3U0V1
P47811	P14901
P47811	P42227
P47811	P20029
P47811	P06537
P51859	P09405
P51859	O35841
P31938	Q8C0C0
P31938	O08911
P31938	P98083
P31938	Q64727
P31938	Q8BTW9
P31938	P47713
P31938	Q68FF6
P31938	P60710
P31938	Q00560
P31938	Q62245
P31938	P42227
P31938	Q63932
P31938	Q9QYY0
P31938	P26450
P31938	Q62073
P31938	Q91YI4
P31938	P42337
P31938	Q61337
P31938	O88643
P31938	Q8VI36
P31938	P05480
P31938	Q9JKF1
P31938	P63001
P31938	P62259
Q8BJU0	Q61316
Q8BJU0	P07901
Q8BJU0	Q9Z1R2
Q8BJU0	Q61699
Q8BJU0	P56395
Q8BJU0	P11499
Q8BJU0	P17879
Q8BJU0	Q9QYJ0
Q8BJU0	P48722
P15379	Q61549
P15379	P10852
P15379	Q02357
P15379	Q9JKF1
P15379	P09055
P15379	Q8C8R3
P15379	P42227
P15379	P48193
P15379	P01901
P15379	P43406
P15379	P25911
P15379	Q6P5H2
P15379	Q8VI36
P15379	P05480
P15379	G5E8K5
P15379	Q8R4H2
P15379	P07724
P15379	P16056
P15379	P46662
P15379	Q01279
P15379	O70309
P15379	P60710
P15379	P26041
P15379	Q61165
Q9EP97	Q9R1C0
Q9EP97	P97452
Q9EP97	Q91X20
Q9EP97	Q3TZX8
Q9EP97	Q61191
Q9EP97	A2AWL7
Q9EP97	Q9D1P2
Q9EP97	Q09XV5
Q9EP97	Q8VI33
Q9EP97	P63166
Q03142	Q62077
Q03142	P98083
Q03142	P42227
Q03142	Q9QYY0
Q03142	P26450
Q03142	Q62245
Q03142	O88962
Q03142	P51432
Q03142	P42337
Q03142	O35904
Q03142	P35569
P14901	P24270
P14901	P60710
P14901	P47199
P14901	P70313
P14901	P08228
P14901	Q923D2
P14901	P09528
P14901	Q01147
P14901	P42227
Q9DB34	Q78HU3
Q9DB34	P05213
Q9DB34	P46467
Q62018	P42227
Q62018	Q99J95
Q62018	P10711
Q62018	P40201
Q62018	Q5XJE5
Q62018	Q7TQK0
Q62018	P19426
Q62018	B1AZI6
Q62018	E9Q5F9
Q62018	O35218
Q62018	Q8C1D8
Q62018	O88874
Q62018	Q8CB77
Q61026	Q7TPV4
Q61026	A2AGH6
Q61026	Q80VJ2
Q61026	Q569Z6
Q61026	E9QAM5
Q61026	Q925J9
Q61026	O09000
Q61026	Q60520
Q61026	Q60974
Q61026	Q9WU42
Q61026	Q8BZ21
Q61026	P06537
Q5BL07	B1AUE5
Q5BL07	Q8VCI5
Q9CVB6	Q4ACU6
Q9CVB6	Q62188
Q9CVB6	Q9WUM3
Q9CVB6	Q64331
Q9CVB6	Q8BH43
Q9CVB6	P70271
Q9CVB6	P60710
Q9CVB6	Q9JHJ0
Q9CVB6	Q7TMB8
Q9CVB6	Q8VDD5
Q9CVB6	Q9WTI7
Q9CVB6	Q9JLQ0
Q9CVB6	Q9WV32
Q9CVB6	P47757
Q9CVB6	Q6EDY6
Q8C2Q3	Q9Z204
Q8C2Q3	Q8K310
Q8C2Q3	O88569
Q8C2Q3	Q6PDM2
Q8C2Q3	P62996
Q8C2Q3	Q9D0E1
Q8C2Q3	Q921F2
Q8C2Q3	P84104
Q8C2Q3	Q8VIJ6
O88990	P09055
O88990	P58771
O88990	Q8VI36
O88990	Q7TPR4
O88990	P21107
O88990	Q9JHJ0
O88990	A2ASS6
O88990	P16546
O88990	Q8R429
O88990	P26039
O88990	P31001
O88990	P11531
O88990	Q62523
O88990	Q64727
Q8BML9	P47962
Q8BML9	P31230
Q8BML9	Q9D0R2
Q8BML9	P97351
Q8BML9	Q99MN1
Q8BML9	Q8CGC7
Q8BML9	P62908
Q8BML9	Q9Z1Q9
Q3UJD6	P07901
Q3UJD6	P11499
Q3UJD6	Q5XPI3
P30285	Q99J09
P30285	P07901
P30285	O88874
P30285	P00520
P30285	Q03147
P30285	A2BH40
P30285	P11499
P30285	P05480
P30285	Q7TQK0
P30285	Q9ESU6
P30285	Q8BGU5
P30285	Q3TKT4
P30285	Q64700
P30285	Q14AX6
P30285	Q99J95
P30285	P60710
P30285	P97496
P30285	O88508
P30285	P25206
P30285	P25911
P30285	Q69ZA1
P30285	Q9WTX5
P30285	Q9Z2N8
P30285	P42227
Q8VDM4	P80315
Q8VDM4	O70435
Q8VDM4	Q9CR00
Q8VDM4	P62192
Q8VDM4	Q8CDN6
Q8VDM4	Q8BG32
Q8VDM4	Q04207
Q8VDM4	P10126
Q8VDM4	P62196
Q8VDM4	Q9R1P4
Q8VDM4	Q3TXS7
Q8VDM4	Q01853
Q8VDM4	Q3UMC0
Q8VDM4	Q04690
Q8VDM4	Q9Z2U1
Q8VDM4	Q9QZM0
Q8VDM4	Q9QUM9
Q8VDM4	Q60692
P84091	Q9Z0R4
P84091	Q80XA6
P84091	E9QAT4
P84091	Q80VP1
P84091	Q7M6Y3
P84091	D3Z6Q9
P84091	Q62172
P84091	Q64331
P84091	P22892
P84091	Q68FD5
P84091	Q8BZ98
P84091	Q07113
P84091	P42567
P84091	O08539
P84091	Q3UHJ0
P84091	Q91YI4
P84091	Q5SV85
P84091	O54916
P84091	Q8CHC4
P84091	O54774
P84091	P42859
P84091	Q62313
P84091	O08585
P84091	Q9QZM0
P84091	Q9EPJ9
P84091	Q01279
P84091	Q9Z1T1
P84091	Q3UQN2
P84091	Q80WT5
P19001	P11679
P19001	P11531
P19001	P07724
P19001	Q62165
Q3U0V1	Q91VR5
Q3U0V1	Q9EQM6
Q3U0V1	Q9Z1X4
Q3U0V1	Q91WJ8
Q3U0V1	Q60865
Q3U0V1	P49312
Q8CGC6	Q6P5B0
Q8CGC6	Q9DBY8
Q8CGC6	P70279
Q8CGC6	Q9ESX5
Q8CGC6	Q99L48
Q8CGC6	Q3V1V3
Q8CGC6	Q8R3N1
Q8CGC6	Q9DB85
Q8CGC6	Q9ESV0
Q8CGC6	Q9CWX9
Q8CGC6	Q9CXL3
Q8CGC6	Q78WZ7
Q8CGC6	Q7TPV4
Q8CGC6	Q810V0
Q8CGC6	P56183
Q8CGC6	E9Q5C9
Q8CGC6	Q8CE96
Q8CGC6	O35134
Q8CGC6	Q80XC2
Q8CGC6	Q5SSI6
Q8CGC6	Q9CRB2
Q8CGC6	Q9D0I8
Q8CGC6	Q8R2M2
Q8CGC6	Q8C7V3
Q8CGC6	Q99LH1
Q8CGC6	P97452
Q8CGC6	Q9D6Z1
Q8CGC6	Q6DFW4
Q9CR86	Q91XF0
Q9WUM3	P18760
Q9WUM3	O89053
Q8K4B0	O35615
Q8K4B0	P25976
Q8K4B0	Q6PDQ2
Q8K4B0	O88907
Q9EQM6	Q8CJG0
Q9EQM6	P09405
Q9EQM6	Q8C3P7
Q9EQM6	O88569
Q9EQM6	Q9Z2D6
Q9EQM6	Q9Z1X4
Q9EQM6	Q61656
Q9D0L8	Q03147
Q9D0L8	Q8CJG0
Q9D0L8	Q7TMB8
Q9D0L8	Q3UYV9
P16254	P62717
P16254	Q9DBG7
P16254	P61514
Q99J95	P42227
Q99J95	P62196
Q99J95	Q69ZA1
Q99J95	Q04207
Q99J95	Q8K3A9
Q99J95	Q8BGU5
Q99J95	Q7TQK0
Q99J95	Q9ESU6
Q99J95	Q5XJE5
Q99J95	Q8BGC0
Q99J95	P19426
Q99J95	P11499
Q99J95	Q03147
Q99J95	Q05CL8
Q99J95	Q62093
Q99J95	O88874
Q99J95	Q8CB77
Q99J95	P07901
Q99J95	P17879
Q99J95	Q14AX6
Q99J95	P10711
Q9CQA3	P42859
Q9CQA3	Q03265
Q9CQA3	P08249
Q9CQA3	P62897
Q9CQA3	Q8K3J1
Q9CQA3	P38647
Q9CQA3	Q8K2B3
Q9CQA3	Q9DCX2
Q9CQA3	Q06185
Q9CQA3	Q9CPQ1
Q9CQA3	Q91VR2
Q9CQA3	Q9CRB9
Q9CQA3	P51881
Q9CQA3	A2BDX3
Q9CQA3	O08749
Q9CQA3	P56480
Q9CQA3	Q91WD5
Q9CQA3	Q9Z2I8
Q9CQA3	P97807
Q9CQA3	Q99LC5
Q9CQA3	Q9CQQ7
Q9CQA3	P19783
Q9CQA3	Q9CR68
Q9CQA3	Q9DB77
Q9CQA3	Q9DCJ5
Q9CQA3	Q91VD9
Q9CQA3	P05202
Q9CQA3	P35486
Q9CQA3	P56382
Q9CQA3	O88844
Q9CQA3	Q99KI0
Q9CQA3	Q9WUM5
Q9CQA3	Q91YI0
Q9CQA3	Q9D7P6
Q8R570	Q60770
Q8R570	O70439
Q8R570	Q8K400
Q8R570	Q9ER00
Q8R570	Q8BVI5
Q8R570	O09044
Q8R570	O70404
Q9WUH1	Q9JJA2
Q9WUH1	Q8CI04
Q99J09	O35218
Q99J09	Q3TKT4
Q99J09	Q6PDQ2
Q99J09	O88508
Q99J09	Q61183
Q99J09	P97868
Q99J09	Q9D824
Q922M7	Q91VR5
A2RSY1	Q9D1P2
A2RSY1	Q61191
Q61144	O35598
Q61144	Q7M6Y3
Q61144	P62960
Q61144	Q8R3P2
Q61144	Q9JHR7
Q61144	Q9Z2B5
Q61144	P10637
Q8BKZ9	P35486
Q8BKZ9	Q9WUM5
Q8BKZ9	O08749
Q8BKZ9	P50136
Q8BKZ9	Q91WK5
Q8CH02	Q8C5H8
Q8CH02	Q6PDM2
Q8CH02	Q64213
Q8JZN5	Q8BWT1
Q8JZN5	Q8BMS1
Q8JZN5	Q99LC5
Q8JZN5	Q9CQQ7
Q8JZN5	Q8K3J1
Q8JZN5	Q91WD5
Q8JZN5	Q99JY0
P15626	Q6XVG2
P15626	P30115
P15626	Q05421
P15626	Q91X77
P15626	O08709
P15626	Q9D379
P15626	Q8R5I6
P15626	P00186
Q91WD5	Q9Z1P6
Q91WD5	P63030
Q91WD5	Q03265
Q91WD5	P56480
Q91WD5	O08749
Q91WD5	P20108
Q91WD5	P08249
Q91WD5	Q59J78
Q91WD5	P62897
Q91WD5	Q9CQQ7
Q91WD5	P50544
Q91WD5	P19783
Q91WD5	Q9CR68
Q91WD5	Q8K3J1
Q91WD5	P17665
Q91WD5	Q91VD9
Q91WD5	Q9DB77
Q91WD5	Q9DCJ5
Q91WD5	P35486
Q91WD5	P05202
Q91WD5	Q8K2B3
Q91WD5	Q9DCX2
Q91WD5	Q8CAQ8
Q91WD5	Q99KI0
Q91WD5	Q9WUM5
Q91WD5	Q91VR2
Q6ZQ03	Q9R1C7
Q6ZQ03	A2AJT4
Q3UMT1	Q9DBR7
Q3UMT1	Q91VC7
P61022	Q61165
Q99NH0	Q9ESV0
Q9CPQ1	P19783
Q9CPQ1	Q9CR68
Q9CPQ1	Q9CQQ7
Q9CPQ1	Q91VR2
Q9CPQ1	P17665
Q9CPQ1	P08249
Q9CPQ1	P56382
Q9CPQ1	Q06185
Q9CPQ1	P62897
Q9CPQ1	Q9DCX2
Q9CPQ1	P51881
Q9CPQ1	Q9Z1P6
Q9CPQ1	Q78IK2
Q9CPQ1	Q9DB77
Q9CPQ1	Q9DCJ5
Q6P9Q4	P62962
Q6P9Q4	Q6ZWQ0
P59808	Q6P4S8
Q6QD59	O70404
Q6QD59	Q9CQ56
Q6QD59	Q8BVI5
Q6QD59	O35623
Q924Z4	Q7TQK0
Q924Z4	Q91WG5
Q924Z4	Q8C172
Q924Z4	O88502
Q924Z4	Q99JY8
Q924Z4	P31786
Q99PL5	P09103
Q9QZQ8	Q91ZW3
Q9QZQ8	P10853
Q9QZQ8	O88508
Q9QZQ8	Q91YE5
Q9QZQ8	Q60520
Q9QZQ8	P16951
Q9QZQ8	Q91X20
Q9QZQ8	Q9Z2V5
Q9QZQ8	Q6NZM9
Q9QZQ8	O70546
Q8R2S9	Q99LD4
Q8R2S9	Q8CHI8
Q8R2S9	P51612
Q8R2S9	Q9Z2N8
Q8R2S9	O35864
Q8R2S9	P60710
Q61469	Q9Z2A7
P56382	P17665
P56382	Q91VR2
P56382	Q9CQQ7
P56382	Q9CR68
P56382	P19783
P56382	Q06185
P56382	P56480
P56382	Q9DCX2
P56382	Q8K2B3
P56382	Q03265
P56382	Q78IK2
P56382	Q9DB77
P56382	Q91VD9
P51881	Q03265
P51881	P62897
P51881	Q99KR7
P51881	P08249
P51881	P50637
P51881	Q91VR2
P51881	Q8VEM8
P51881	P56480
P51881	Q9CQQ7
P51881	Q9DB77
Q4VA53	Q6KCD5
Q4VA53	Q65Z40
Q8VDD5	Q923J1
Q8VDD5	Q8R3S6
Q8VDD5	O35071
Q8VDD5	P63001
Q8VDD5	Q9WV32
Q8VDD5	Q9JKF1
Q8VDD5	P11499
Q8VDD5	O88643
Q8VDD5	P60710
Q8VDD5	O35250
Q8VDD5	O08638
Q8VDD5	Q64727
Q8VDD5	Q61879
Q8VDD5	A2ASS6
Q8VDD5	Q9WTI7
Q8VDD5	O70318
Q8VDD5	Q6PGF7
Q8VDD5	Q9QY06
Q8VDD5	P26039
Q8VDD5	Q8BTM8
Q8K3W3	A2A4P0
Q8K3W3	Q62093
Q8K3W3	Q6PDM2
Q8K3W3	Q8VE97
Q8K3W3	Q6P4T2
Q8K3W3	Q8BKX6
Q8K3W3	Q52KI8
Q8K3W3	P61327
Q8K3W3	Q8BTI8
Q8K3W3	Q8C5N3
Q8K3W3	Q8BG81
Q8K3W3	Q3UYV9
Q8K3W3	Q9D0B0
Q8K3W3	Q8BHJ9
Q8K3W3	Q9CWZ3
P29788	P09405
P29788	Q06890
P29788	P09055
P29788	P05480
P29788	P43406
P29788	O70309
P29788	P07724
P29788	Q64727
P29788	P07901
Q8BG32	P80315
Q8BG32	Q9CR00
Q8BG32	O70435
Q8BG32	P62192
Q8BG32	Q99LD4
Q8BG32	O35864
Q8BG32	Q04207
Q8BG32	P10126
Q8BG32	P62196
Q8BG32	Q01853
Q8BG32	Q3TXS7
Q8BG32	Q9R1P4
Q8BG32	Q9Z2U1
Q8BG32	Q04690
Q8BG32	Q60692
Q8BG32	Q9QUM9
Q61462	P97484
Q61462	P05480
Q61462	P63001
Q0P678	Q5XJE5
Q0P678	Q8CI08
Q0P678	Q8BTI8
P03958	Q6P5B0
P03958	P43346
P03958	Q99LH1
P03958	Q61656
P03958	P97452
P03958	Q99L48
P03958	P23492
P03958	P55264
Q9WVL3	Q9JIS8
Q9WVL3	Q9Z1W9
Q9DC28	P46938
Q9DC28	P14206
Q9DC28	P10637
Q9DC28	Q99MK8
Q9DC28	P62858
Q9DC28	P62908
Q9DC28	P40201
Q9DC28	Q9DBU3
Q9DC28	P62754
Q9DC28	P62259
Q9DC28	P62274
Q9DC28	O08785
Q9DC28	P97351
Q9DC28	P25444
Q9JI11	Q5SXA9
Q9JI11	P46938
Q9JI11	Q8C052
Q9JI11	Q9JI10
Q9JI11	Q9JM13
Q9JI11	P46662
Q9JI11	Q8VEB2
Q9JI11	Q8BYR2
Q60692	Q04207
Q60692	O70435
Q60692	Q9CR00
Q60692	P62192
Q60692	Q04690
Q60692	Q9Z2U1
Q60692	Q9QUM9
Q60692	Q9R1P4
Q60692	Q01853
Q60692	Q9WTX5
Q60692	P62196
Q60692	P08228
Q60692	P25799
Q60692	Q8CDN6
Q60692	Q9DCH4
Q60692	Q3TXS7
P62962	P70460
P62962	A2APV2
P62962	Q68FD5
P62962	P60710
P62962	P18760
P62962	Q01853
P62962	O08808
P62962	P70429
P62962	Q9Z2N8
P62962	Q8BUV3
P62962	P63001
P62962	Q9JL26
Q9CYG7	P07901
Q9CYG7	Q61316
Q9CYG7	P11499
Q9JI10	Q8BYR2
Q9JI10	Q8VEB2
Q9JI10	P46938
Q6PE54	Q6A068
O08715	Q9WTQ5
O08715	Q9DBC7
O08715	Q811D0
O08715	O88845
O08715	Q62136
O08715	E9Q394
O08715	P31324
O08715	O89084
P50431	Q922D8
P50431	O08749
P50431	Q99LB7
P50431	Q9D110
P50431	Q9DCL9
P50431	Q91WK5
P50431	Q8VBT2
P50431	Q91WT9
P50431	Q9DBT9
P50431	O35423
P50431	Q8R0Y6
P70271	Q9WTI7
P70271	Q9JLQ0
P70271	Q99MS7
P70271	Q62188
P70271	Q6EDY6
P70271	Q9JHJ0
P70271	Q64331
Q03267	Q60520
Q03267	Q6PDQ2
Q03267	Q3TKT4
Q03267	Q8C3J5
Q03267	P97360
Q91XF0	Q80Y55
Q91XF0	G3X982
Q9JHU4	Q5U4F6
Q9JHU4	P30416
Q9JHU4	Q99NB9
Q9JHU4	P06537
Q9JHU4	Q9QZB7
Q9JHU4	P05213
Q9JHU4	P11499
Q9JHU4	A2AN08
Q9JHU4	Q8BMG7
Q9JHU4	P47757
Q9JHU4	Q6PDM2
Q9JHU4	Q9ERR1
Q9JHU4	Q9CZA6
Q9JHU4	F6ZDS4
Q9JHU4	Q80UJ7
Q9JHU4	Q6A068
Q9JHU4	O35685
Q9JHU4	P63005
Q9JHU4	Q921C5
Q9JHU4	P07901
Q9ERR1	G5E8K5
Q9ERR1	Q921C5
Q9ERR1	P63005
Q9ERR1	P62259
Q5SXA9	Q62165
Q5SXA9	Q8BYR2
Q5SXA9	Q8CC35
Q5SXA9	P46662
Q5SXA9	Q62136
Q5SXA9	Q63ZW7
Q5SXA9	Q8R3S6
Q9CQ56	Q8BVI5
Q9CQ56	O09044
Q9CQ56	O35623
Q9CQ56	O70439
Q9CQ56	Q8BRF7
Q9CQ56	O70404
Q9CQ56	Q9ER00
P08249	P56480
P08249	O08749
P08249	P26443
P08249	Q9CQQ7
P08249	Q9CR68
P08249	P19783
P08249	P14152
P08249	Q99LC5
P08249	P97807
P08249	P06151
P08249	Q91VD9
P08249	P09411
P08249	Q9DB77
P08249	Q9DCJ5
P08249	P35486
P08249	P05202
P08249	Q9WUM5
P08249	Q91YI0
P08249	O88844
P08249	Q99KI0
P08249	P05064
P08249	P53657
P08249	Q03265
P08249	Q05920
P08249	Q8K3J1
P08249	Q91V92
P08249	P17751
P08249	P62897
P08249	Q8BH04
P08249	Q9DCX2
P08249	Q8K2B3
P08249	P55264
P08249	Q91VR2
P08249	Q06185
Q924T7	O88522
Q924T7	O88351
Q924T7	P68037
Q924T7	Q60769
Q924T7	Q01853
P0DP26	P07901
P0DP26	Q6PDN3
P0DP26	P84309
P0DP26	Q8BWJ3
P0DP26	P51830
P0DP26	P11499
P0DP26	P70313
P0DP26	Q6PHZ2
P0DP26	P26645
P0DP26	Q9JKF1
P0DP26	Q9ET01
P0DP26	Q80YE7
P0DP26	P08113
P0DP26	Q9Z1B3
P0DP26	Q7TSH2
P0DP26	P48453
P0DP26	P51432
P0DP26	Q9WTI7
P0DP26	P10637
P0DP26	A2ASS6
Q8VDW0	P61327
Q8VDW0	Q8BG81
Q8VDW0	P62827
Q8VDW0	E9Q784
Q8VDW0	O35326
Q8VDW0	Q3UYV9
Q8VDW0	Q8BHJ9
Q8VDW0	Q61183
Q8VDW0	Q62093
Q8VDW0	Q8VEK3
Q8VDW0	P49312
Q8VDW0	B1AZI6
Q8VDW0	Q3TWW8
Q8VDW0	P84104
Q8VDW0	Q9D0B0
Q8VDW0	O35218
Q8VDW0	A2A4P0
Q8VDW0	Q9D6Z1
Q8VDW0	Q8VE97
Q8VDW0	Q6PDM2
Q8VHE0	P35564
Q8VHE0	Q8BU14
Q8VHE0	P61620
Q8VHE0	Q99J27
Q8VHE0	Q61712
Q8VHE0	P27773
Q8VHE0	Q9JKR6
Q8VHE0	P20029
Q8VHE0	Q9CQS8
Q8VHE0	Q01405
Q9QXY9	Q06890
Q9QXY9	Q00623
Q9QXY9	Q9D5T0
Q9QXY9	P55096
Q9QXY9	Q8C7G5
Q9QXY9	Q8VCI5
Q9QXY9	Q9BCZ4
Q9QXY9	P31786
Q9QXY9	Q9Z211
Q60769	Q62073
Q60769	Q99K90
Q60769	O88522
Q60769	O88351
Q60769	P25799
Q61029	P48678
Q61029	P21619
Q61029	P14733
Q69ZS7	Q8BKX6
Q69ZS7	Q6NZR5
Q69ZS7	Q6Y7W8
Q69ZS7	P62855
Q69ZS7	P97351
Q69ZS7	E9QAM5
Q69ZS7	Q05D44
Q69ZS7	P47962
Q69ZS7	P61255
Q69ZS7	P62717
Q69ZS7	P62754
Q69ZS7	O09167
Q69ZS7	P62911
Q69ZS7	P61514
Q69ZS7	P62858
Q69ZS7	P62908
Q69ZS7	Q8CCP0
Q69ZS7	P14206
Q69ZS7	Q9CRA8
O70439	O70404
O70439	O09044
O70439	Q8BVI5
O70439	O35623
O70439	Q9ER00
O70439	Q91W86
O70439	Q8K400
P08113	P42859
P08113	P24369
P08113	P48722
P08113	P01901
P08113	P08003
P08113	Q9JKR6
P08113	P31230
P08113	P20029
P08113	P38647
P08113	P17879
P08113	Q91ZX7
P08113	P63038
P08113	P70313
P08113	P11499
P08113	Q61699
P08113	P09103
P08113	P27773
P08113	Q64433
P08113	P07901
P08113	P35564
P08113	Q61316
Q9CXN7	Q9Z1Z2
Q8CH18	Q3V1V3
Q8CH18	Q8R3S6
Q8CH18	Q6PFD9
Q6ZQ38	Q9WTX5
Q6ZQ38	O35864
Q01279	P17879
Q01279	Q91ZX7
Q01279	Q5SSZ5
Q01279	Q61165
Q01279	P98083
Q01279	A2ALK8
Q01279	Q9Z1B3
Q01279	Q9ES28
Q01279	Q62077
Q01279	Q91ZM2
Q01279	P07724
Q01279	Q6PD03
Q01279	P46662
Q01279	P16056
Q01279	P60710
Q01279	P51432
Q01279	P70441
Q01279	Q62245
Q01279	P25911
Q01279	O54967
Q01279	Q8CHC4
Q01279	Q99JZ7
Q01279	Q80XC3
Q01279	P46938
Q01279	P20029
Q01279	P42227
Q01279	P26450
Q01279	P15208
Q01279	P09405
Q01279	Q8CJG0
Q01279	Q9QYY0
Q01279	Q8R0S2
Q01279	P07901
Q01279	P39688
Q01279	O35904
Q01279	P61750
Q01279	Q60996
Q01279	Q9Z2V5
Q01279	P42337
Q01279	P35831
Q01279	Q68FD5
Q01279	Q61316
Q01279	P00520
Q01279	O88844
Q01279	Q04690
Q01279	P42567
Q01279	Q80TH2
Q01279	P35569
Q01279	P26231
Q01279	Q80VP1
Q01279	P39447
Q01279	Q8VI36
Q01279	O35598
Q01279	Q61151
Q01279	P11499
Q01279	P05480
Q01279	P09055
Q01279	P30999
Q01279	O54724
Q01279	P35821
Q01279	Q9WUD1
Q01279	P42232
Q68EF0	P61750
Q68EF0	O35250
Q68EF0	P63011
Q68EF0	Q6PGF7
Q68EF0	Q9QWY8
Q68EF0	P35283
O54774	P42567
O54774	P22892
O54774	Q80WT5
O54774	Q9Z1T1
P12382	P53657
P12382	P05064
P12382	P17751
P12382	P06745
P12382	P05063
P12382	O55137
P12382	Q91Y97
P12382	Q9ET01
P12382	Q8BWN8
P12382	P09411
P12382	P06151
P12382	Q93092
P12382	Q9QXD6
P12382	P40142
P35917	O35904
P35917	P42337
P35917	Q80VP1
P35917	P35569
P35917	P05480
P35917	Q8VI36
P35917	P09055
P35917	P98083
P35917	Q62077
P35917	Q62245
P35917	P51432
P35917	P48437
P35917	P26450
Q61316	P11983
Q61316	Q99P31
Q61316	Q9D1M0
Q61316	P07901
Q61316	Q64433
Q61316	Q99P88
Q61316	Q9CZ30
Q61316	Q9D7P6
Q61316	Q9QYI5
Q61316	Q6PFD9
Q61316	P42932
Q61316	P80313
Q61316	Q61699
Q61316	P39447
Q61316	Q8K3Z9
Q61316	Q61191
Q61316	P11499
Q61316	Q9WUD1
Q61316	P62259
Q61316	P17879
Q61316	Q99M87
Q61316	Q61879
Q61316	P38647
Q61316	Q9JLV1
Q61316	Q8CEC0
Q61316	Q99L47
Q61316	Q80U93
Q61316	F6ZDS4
Q61316	P63038
Q61316	Q9CZJ2
Q61316	P08228
Q61316	P42859
Q61316	P20029
Q61316	P06537
Q61316	Q9CZW5
Q61316	Q8R332
Q61316	Q9QYJ0
Q61316	P30416
Q61316	P10637
P35564	P60710
P35564	Q9CQU3
P35564	P07724
P35564	Q91YQ5
P35564	P38647
P35564	P01899
P35564	P17879
P35564	Q9JKR6
P35564	P01901
P35564	P08003
P35564	P20029
P35564	Q62313
P35564	P24369
P35564	P61620
P35564	Q3V3Q7
P35564	Q01853
P35564	Q8BU14
P35564	P07901
P35564	P27773
P35564	Q01405
P35564	Q9CQS8
P35564	P11499
P35564	Q9R233
P35564	P09103
Q8BHJ9	Q62241
Q8BHJ9	Q52KI8
Q8BHJ9	Q6P4T2
Q8BHJ9	Q9ERA6
Q8BHJ9	Q99NB9
Q8BHJ9	B1AZI6
Q8BHJ9	Q9CWZ3
Q8BHJ9	Q8C5N3
Q8BHJ9	P61327
Q8BHJ9	Q8BGC0
Q8BHJ9	Q9CSN1
Q8BHJ9	Q6PDM2
Q8BHJ9	Q8VE97
Q8BHJ9	Q9D0E1
Q8BHJ9	A2A4P0
Q8BHJ9	Q6A068
Q8BHJ9	Q62093
Q8BHJ9	Q9D0B0
Q8BHJ9	Q14AX6
Q8BHJ9	Q9Z315
Q8BHJ9	Q61183
Q8BHJ9	P58501
Q8BHJ9	Q3TWW8
Q8BHJ9	Q8BTI8
Q8BHJ9	O35326
Q8BHJ9	P84104
Q5SSZ5	P16056
Q5SSZ5	Q64727
Q5SSZ5	Q9R0Z9
Q5SSZ5	Q71LX4
Q5SSZ5	P26039
Q5SSZ5	P09055
Q5SSZ5	Q8VI36
Q5SSZ5	P05480
Q921U8	O08638
Q921U8	Q9DAW9
O70250	P17751
O70250	P06745
O70250	P05064
O70250	P53657
O70250	P17182
O70250	P05063
O70250	Q91Y97
O70250	P40142
O70250	Q93092
O70250	P09411
Q78WZ7	Q9CRB2
Q78WZ7	Q9D0I8
Q78WZ7	Q5SSI6
Q78WZ7	E9Q5C9
Q78WZ7	Q8CE96
Q78WZ7	O35134
Q78WZ7	Q810V0
Q78WZ7	P56183
Q78WZ7	Q8JZQ9
Q78WZ7	Q9D6Z1
Q78WZ7	Q6DFW4
Q78WZ7	P97452
Q78WZ7	Q99LH1
Q78WZ7	Q8C7V3
Q78WZ7	Q8R3N1
Q78WZ7	Q9DB85
Q78WZ7	Q3V1V3
Q78WZ7	Q99L48
Q78WZ7	Q9ESX5
Q78WZ7	Q6P5B0
Q78WZ7	Q9DBY8
Q78WZ7	Q9ESV0
Q78WZ7	Q76KJ5
Q78WZ7	Q62187
Q78WZ7	Q9CWX9
Q8K2L8	Q9D1M0
Q8K2L8	B2RXC1
Q8K2L8	P62821
Q8K2L8	Q5NCF2
O88508	P97496
O88508	Q9Z2D6
O88508	O88844
O88508	O55187
O88508	Q61686
O88508	Q9Z2N8
O88508	Q91X83
O88508	E9Q4N7
O88508	Q3TYA6
O88508	Q08122
O88508	Q3TKT4
O88508	P63166
O88508	A2BH40
Q925E0	P11531
Q925E0	Q61235
Q925E0	O35623
Q925E0	Q99L88
Q925E0	Q9QZW0
Q925E0	Q62165
Q925E0	O70585
Q925E0	Q61234
P62196	P80313
P62196	Q04690
P62196	Q9Z2U1
P62196	Q9QUM9
P62196	Q9R1P4
P62196	Q01853
P62196	Q04207
P62196	P47962
P62196	G5E870
P62196	O70435
P62196	Q9CR00
P62196	Q03147
P62196	Q9ESU6
P62196	P62192
P62196	Q7TQK0
P62196	Q9QZM0
P62196	Q9JHR7
P62196	Q3TXS7
P62196	P25799
Q61656	O09000
Q61656	Q61937
Q61656	P63166
Q61656	Q921M3
Q61656	Q9ESV0
Q61656	Q6P4T2
Q61656	O35134
Q61656	Q9CSN1
Q61656	O08585
Q61656	P49312
Q61656	Q6P5B0
Q61656	Q9Z204
Q61656	Q8VEK3
Q61656	O88907
Q61656	Q99NB9
Q61656	Q8VIJ6
Q61656	Q9D0I8
Q61656	Q8BTI8
Q61656	Q8VH51
Q61656	O88569
Q61656	Q80VJ2
Q61656	Q99LH1
Q61656	Q9D0E1
Q61656	Q6DFW4
Q61656	Q91VM5
Q61656	A2A4P0
Q61656	Q9R1C7
Q61656	P97452
Q61656	Q6A068
Q61656	P60335
P70441	P46938
P70441	P51432
P70441	P46662
P70441	Q9Z1B3
P70441	P39447
P70441	Q91YI4
P70441	P26041
P63005	Q9CZA6
P63005	P35279
P63005	Q921C5
P63005	O35685
P63005	Q9JKF1
P63005	Q80TV8
P63005	Q9QZB7
P63005	P62259
P63005	Q8BRT1
Q8VID5	Q6P6I6
Q8VID5	P70399
Q9R0N0	Q03249
Q9R0N0	Q91ZJ5
O35250	Q9QWY8
O35250	P35283
O35250	Q8R3S6
O35250	Q9JJA2
O35250	O09044
O35250	Q9WTI7
O35250	Q9JKF1
O35250	Q6PGF7
O35250	Q921L5
O35250	P63001
Q01768	P08228
Q01768	P53657
Q01768	P17751
Q01768	Q9WTP7
Q01768	Q93092
Q01768	Q9DBP5
Q01768	Q8BZ98
Q62446	Q8BKX6
Q62446	Q6P9Q6
Q62446	Q91VR5
Q62446	P09405
Q8BRF7	O35623
Q8BRF7	Q9D1M0
Q8BRF7	Q01405
Q8BRF7	Q8CI04
Q8BRF7	Q9Z1Z0
Q8BRF7	Q9JIF7
[truncated: 6,574 more rows]
